# Supplementary material for: Association Between Socio-Demographic, Behavioural, and Health-Related Factors and Fruit, Vegetable, and Salt Consumption Among Adults Aged 18–69 Years in Kazakhstan: A Cross-Sectional Study
Source: Nutrients. 2026 Apr 3;18(7):1154. doi: 10.3390/nu18071154 (PMC13074515; doi:10.3390/nu18071154)
Supplement: Supplementary file 1 [file nutrients-18-01154-s001.zip]

Archive with 1 entries (1 files):
- nutrients-4129038-supplementary.pdf
